# Supplementary material for: Comparative Profiling of Antibiotic Resistance Genes and Microbial Communities in Pig and Cow Dung from Rural China: Insights into Environmental Dissemination and Public Health Risks
Source: Biology (Basel). 2025 Nov 19;14(11):1623. doi: 10.3390/biology14111623 (PMC12650751; doi:10.3390/biology14111623)
Supplement: Supplementary file 1 [file biology-14-01623-s001.zip]

Archive with 11 entries (11 files):
- Figure S1.jpg
- Figure S2.tif
- Figure S3.tif
- Figure S4.jpg
- Figure S5.jpg
- Figure S6.jpg
- Table S1.xlsx
- Table S2.xlsx
- Table S3.xlsx
- Table S4.xlsx
- Table S5.xlsx
