# Supplementary material for: Comparative Profiling of Antibiotic Resistance Genes and Microbial Communities in Pig and Cow Dung from Rural China: Insights into Environmental Dissemination and Public Health Risks
Source: Biology (Basel). 2025 Nov 19;14(11):1623. doi: 10.3390/biology14111623 (PMC12650751; doi:10.3390/biology14111623)
Supplement: Supplementary file 1 [file biology-14-01623-s001.zip › Table S1.xlsx]

## Sheet: Sheet1
Table S1. List of antibiotic resistance genes (ARGs) and their specific primer sequences used for detection.
Type	Genes	Forward primer	Reverse primer
Tetracyline resistance genes	tet(32)	CCATTACTTCGGACAACGGTAGA	CAATCTCTGTGAGGGCATTTAACA
	tet(34)	CTTAGCGCAAACAGCAATCAGT	CGGTGATACAGCGCGTAAACT
	tet(35)	ACCCCATGACGTACCTGTAGAGA	CAACCCACACTGGCTACCAGTT
	tet(36)-01	AGAATACTCAGCAGAGGTCAGTTCCT	TGGTAGGTCGATAACCCGAAAAT
	tet(36)-02	TGCAGGAAAGACCTCCATTACAG	CTTTGTCCACACTTCCACGTACTATG
	tet(37)	GAGAACGTTGAAAAGGTGGTGAA	AACCAAGCCTGGATCAGTCTCA
	tet(38)	TTAATGTGGCGGTATCTGTAGGTATT	TTGCCTGGGAAATTTAATGCTTT
	tetA-01	GCTGTTTGTTCTGCCGGAAA	GGTTAAGTTCCTTGAACGCAAACT
	tetA-02	CTCACCAGCCTGACCTCGAT	CACGTTGTTATAGAAGCCGCATAG
	tetB-01	GCCCAGTGCTGTTGTTGTCAT	TGAAAGCAAACGGCCTAAATACA
Sulfonamide resistance genes	sul1	CACCGGAAACATCGCTGCA	AAGTTCCGCCGCAAGGCT
	sul2	GTCAAAGAACGCCGCAATGT	TCATCTGCCAAACTCGTCGTTA
	sulA/folP-01	CAGGCTCGTAAATTGATAGCAGAAG	CTTTCCTTGCGAATCGCTTT
	sulA/folP-02	GCGATTCGCAAGGAAAGTGA	CACATGGGCCATTTTTTCATC
	sulA/folP-03	CACGGCTTCGGCTCATGT	TGCCATCCTGTGACTAGCTACGT
	aac	CCCTGCGTTGTGGCTATGT	TTGGCCACGCCAATCC
Aminoglycoside resistance genes	aac(6')I1	GACCGGATTAAGGCCGATG	CTTGCCTTGATATTCAGTTTTTATAACCA
	aac(6')-Ib(aka aacA4)-01	GTTTGAGAGGCAAGGTACCGTAA	GAATGCCTGGCGTGTTTGA
	aac(6')-Ib(aka aacA4)-02	CGTCGCCGAGCAACTTG	CGGTACCTTGCCTCTCAAACC
	aac(6')-Ib(aka aacA4)-03	AGAAGCACGCCCGACACTT	GCTCTCCATTCAGCATTGCA
	aac(6')-II	CGACCCGACTCCGAACAA	GCACGAATCCTGCCTTCTCA
	aac(6')-Iy	GCTTTGCGGATGCCTCAAT	GGAGAACAAAAATACCTTCAAGGAAA
	aacA/aphD	AGAGCCTTGGGAAGATGAAGTTT	TTGATCCATACCATAGACTATCTCATCA
	aacC	CGTCACTTATTCGATGCCCTTAC	GTCGGGCGCGGCATA
	aacC1	GGTCGTGAGTTCGGAGACGTA	GCAAGTTCCCGAGGTAATCG
Beta-lactamas resistance genes	bla1	GCAAGTTGAAGCGAAAGAAAAGA	TACCAGTATCAATCGCATATACACCTAA
	bla-ACC-1	CACACAGCTGATGGCTTATCTAAAA	AATAAACGCGATGGGTTCCA
	blaCMY	CCGCGGCGAAATTAAGC	GCCACTGTTTGCCTGTCAGTT
	blaCMY2-01	AAAGCCTCATGGGTGCATAAA	ATAGCTTTTGTTTGCCAGCATCA
	blaCMY2-02	GCGAGCAGCCTGAAGCA	CGGATGGGCTTGTCCTCTT
	blaCTX-M-01	CACAGTTGGTGACGTGGCTTAA	CTCCGCTGCCGGTTTTATC
	blaCTX-M-02	GGAGGCGTGACGGCTTTT	TTCAGTGCGATCCAGACGAA
	blaCTX-M-03	GCCGCGGTGCTGAAGA	ATCGGATTATAGTTAACCAGGTCAGATTT
	blaCTX-M-04	CGATACCACCACGCCGTTA	GCATTGCCCAACGTCAGATT
	blaCTX-M-05	CTTGGCGTTGCGCTGAT	CGTTCATCGGCACGGTAGA
	blaCTX-M-06	GCGATAACGTGGCGATGAAT	GTCGAGACGGAACGTTTCGT
	blaGES	GCAATGTGCTCAACGTTCAAG	GTGCCTGAGTCAATTCTTTCAAAG
	blaIMP-01	AACACGGTTTGGTGGTTCTTGTA	GCGCTCCACAAACCAATTG
	blaIMP-02	AAGGCAGCATTTCCTCTCATTTT	GGATAGATCGAGAATTAAGCCACTCT
	bla-L1	CACCGGGTTACCAGCTGAAG	GCGAAGCTGCGCTTGTAGTC
	blaMOX/blaCMY	CTATGTCAATGTGCCGAAGCA	GGCTTGTCCTCTTTCGAATAGC
	blaOCH	GGCGACTTGCGCCGTAT	TTTTCTGCTCGGCCATGAG
	blaOKP	GCCGCCATCACCATGAG	GGTGACGTTGTCACCGATCTG
	blaOXA1/blaOXA30	CGGATGGTTTGAAGGGTTTATTAT	TCTTGGCTTTTATGCTTGATGTTAA
	blaOXA10-01	CGCAATTATCGGCCTAGAAACT	TTGGCTTTCCGTCCCATTT
	blaOXA10-02	TCAACAAATCGCCAGAGA	TCCCACACCAGAAAAACCA
	blaOXY	CGTTCAGGCGGCAGGTT	GCCGCGATATAAGATTTGAGAATT
	NDM1	ATTAGCCGCTGCATTGAT	CATGTCGAGATAGGAAGTG
MLSB resistance genes	carB	GGAGTGAGGCTGACCGTAGAAG	ATCGGCGAAACGCACAAA
	ereA	CCTGTGGTACGGAGAATTCATGT	ACCGCATTCGCTTTGCTT
	ereB	GCTTTATTTCAGGAGGCGGAAT	TTTTAAATGCCACAGCACAGAATC
	erm(34)	GCGCGTTGACGACGATTT	TGGTCATACTCGACGGCTAGAAC
	erm(35)	TTGAAAACGATGTTGCATTAAGTCA	TCTATAATCACAACTAACCACTTGAACGT
	erm(36)	GGCGGACCGACTTGCAT	TCTGCGTTGACGACGGTTAC
	ermA	TTGAGAAGGGATTTGCGAAAAG	ATATCCATCTCCACCATTAATAGTAAACC
	ermA/ermTR	ACATTTTACCAAGGAACTTGTGGAA	GTGGCATGACATAAACCTTCATCA
	ermB	TAAAGGGCATTTAACGACGAAA	TTTATACCTCTGTTTGTTAGGGAATTGAA
	ermC	TTTGAAATCGGCTCAGGAAAA	ATGGTCTATTTCAATGGCAGTTACG
	ermF	CAGCTTTGGTTGAACATTTACGAA	AAATTCCTAAAATCACAACCGACAA
	ermJ/ermD	GGACTCGGCAATGGTCAGAA	CCCCGAAACGCAATATAATGTT
	ermK-01	GTTTGATATTGGCATTGTCAGAGAAA	ACCATTGCCGAGTCCACTTT
	ermK-02	GAGCCGCAAGCCCCTTT	GTGTTTCATTTGACGCGGAGTAA
	ermT-01	GTTCACTAGCACTATTTTTAATGACAGAAGT	GAAGGGTGTCTTTTTAATACAATTAACGA
Vancomycin resistance genes	vanA	AAAAGGCTCTGAAAACGCAGTTAT	CGGCCGTTATCTTGTAAAAACAT
	vanB-01	TTGTCGGCGAAGTGGATCA	AGCCTTTTTCCGGCTCGTT
	vanB-02	CCGGTCGAGGAACGAAATC	TCCTCCTGCAAAAAAAGATCAAC
	vanC-01	ACAGGGATTGGCTATGAACCAT	TGACTGGCGATGATTTGACTATG
	vanC-02	CCTGCCACAATCGATCGTT	CGGCTTCATTCGGCTTGATA
	vanC-03	AAATCAATACTATGCCGGGCTTT	CCGACCGCTGCCATCA
	vanC1	AGGCGATAGCGGGTATTGAA	CAATCGTCAATTGCTCATTTCC
	vanC2/vanC3	TTTGACTGTCGGTGCTTGTGA	TCAATCGTTTCAGGCAATGG
	vanD	CAGAGGAACATAATGTTTCGATAAAATCT	GCCGGATTTTGTGATTCCAA
	vanG	ATTTGAATTGGCAGGTATACAGGTTA	TGATTTGTCTTTGTCCATACATAATGC
FCA resistance genes	acrA-01	CAACGATCGGACGGGTTTC	TGGCGATGCCACCGTACT
	acrA-02	GGTCTATCACCCTACGCGCTATC	GCGCGCACGAACATACC
	cmlA1-01	TAGGAAGCATCGGAACGTTGAT	CAGACCGAGCACGACTGTTG
	cmlA1-02	AGGAAGCATCGGAACGTTGA	ACAGACCGAGCACGACTGTTG
	pmrA	TTTGCAGGTTTTGTTCCTAATGC	GCAGAGCCTGATTTCTCCTTTG
	qnrA	AGAGGATTTCTCACGCCAGG	TGCCAGGCACAGATCTTGAC
MGE	intI	AGGATGCGAACCACTTCATC	CGGCCTTGCTGTTCTTCTAC
	intI1	CGAACGAGTGGCGGAGGGTG	TACCCGAGAGCTTGGCACCCA
	IS613	AGGTTCGGACTCAATGCAACA	TTCAGCACATACCGCCTTGAT
	tnpA-01	AATTGATGCGGACGGCTTAA	TCACCAAACTGTTTATGGAGTCGTT
	tnpA-02	CATCATCGGACGGACAGAATT	GTCGGAGATGTGGGTGTAGAAAGT
	tnpA-03	GGGCGGGTCGATTGAAA	GTGGGCGGGATCTGCTT
	tnpA-04	CCGATCACGGAAAGCTCAAG	GGCTCGCATGACTTCGAATC
	tnpA-05	GAAACCGATGCTACAATATCCAATTT	CAGCACCGTTTGCAGTGTAAG
	tnpA-07	TGCAGATGGTTTAACCTTGGATATTT	TCGGTTCATCAAACTGCTTCAC
	Tp614	GGAAATCAACGGCATCCAGTT	CATCCATGCGCTTTTGTCTCT
Other genes	dfrA1	GGAATGGCCCTGATATTCCA	AGTCTTGCGTCCAACCAACAG
	dfrA12	CCTCTACCGAACCGTCACACA	GCGACAGCGTTGAAACAACTAC
	folA	CGAGCAGTTCCTGCCAAAG	CCCAGTCATCCGGTTCATAATC
