# Supplementary material for: Comparative Profiling of Antibiotic Resistance Genes and Microbial Communities in Pig and Cow Dung from Rural China: Insights into Environmental Dissemination and Public Health Risks
Source: Biology (Basel). 2025 Nov 19;14(11):1623. doi: 10.3390/biology14111623 (PMC12650751; doi:10.3390/biology14111623)
Supplement: Supplementary file 1 [file biology-14-01623-s001.zip › Table S2.xlsx]

## Sheet: Sheet1
Table S2. List of microbial species and their corresponding primer sequences.
Microbial name	Forward primer	Reverse primer
African swine fever virus	GTACGGAGACTTTTTCC	TAAACCAAGTTTCGGTA
Porcine circovirus 3 (PCV3)	CGGTGGGGTCATATGTGTTG	CACAGCCGTTACTTCACC
Porcine circovirus 2 (PCV2)	CCAGGAGGGCGTTSTGACT	CGYTACCGYTGGAGAAGGAA
Porcine parvovirus (PPV)	GGGGGAGGGCTTGGTTAGAATCAC	ACCACACTCCCCATGCGTTAGC
Pseudorabies virus (PRV)	CTGTACGTGCTCGTGATGAC	CTCCTTGRTGACCGTGACG
Alcalephine Herpesvirus 1 (AlHV1)	GGGCTAATTTGTGCAGTTTGTGA	AGGTGTTTCTGAAAAGAGGGGAA
Herpes Simplex Virus Type 1 (HSV-1)	ATCAACTTCGACTGGCCCTT	CCGTACATGTCGATGTTCAC
Orfvirus	TCAACTGCGGCTTCTTCAAC	GCGTTTCGTTTTCGTACTCC
Canine adenovirus1/2 (CAdV-1/2)	AGTAATGGAAACCTAGGGG	TCTGTGTTTCTGTCTTGC
Feline Parvovirus (FPV)	TGC CTC AAT CTG AAG GAG CT	TTT CAT CTG TTT GCG CTC CC
Erysipelothrix rhusiopathiae (Ery)	ATTTCTCTAGCAGGTGATTTGG	ACCCTCTAATCGATATGCATCA
Glaesserella parasuis	ATCACGTTGAAACCGACGAC	TTCGCGTGTTGGATTGCTTC
Brucellosis	CTCGGTTGCCAATATCAATG	ATATGGATCGTTTCCGGGTA
Mycobacterium tuberculosis (MTB)	CGATGTGTACTGAGATCCCCTATCCG	GGCCTTTGTCACCGACGCC
Clostridium perfringens (C. perfringens)	CCGTTGATAGCGCAGGACA	CCCAACTATGACTCATGCTAGCA
Brachyspira hyodysenteriae (B. hyodysenteriae)	AGTGAAATAGTTGCTCATATCAAA	GCATCACTGATTAAAGAACCAATT
Lawsonia intracellularis	GCTCATACCGATTGTGTAATGCA	GAAAAACAGGCCGTATCCTTGA
Escherichia coli (E. coli)	TGATTGGCAAAATCTGGCCG	GAAATCGCCCAAATCGCCAT
Pasteurella multocida	GGAAGCCTTCCAAGCAGAATTTG	CCGCAATAGCTTTACCCATTACAG
Salmonella enterica	CCAAGAGATCTGGCGTGGATAG	TATTGCATGGAGATAACCGGCT
Listeria monocytogenes	GGCCTATAGCTCAGCTGGTTA	GCTGAGCTAAGGCCCCGTAAA
Streptococcus pneumoniae (S. pneumoniae)	AGCGATAGCTTTCTCCAAGTGG	CTTAGCCAACAAATCGTTTACCG
Mycoplasma bovis	CCTGTCGGAGTTGCAATTGT	GCACTGCGCTCATTTAAAGC
Eperythrozoon suis	GCTTAACAAGTGTTCGCG	TCAATTATGTCCCAGGCA
Leptospira	ACTGAGACACGGTCCATACT	TAGTTAGCYGGTGCTTTAGGYA
campylobacter fetus	GAGATCACCAGGAATACCC	CACCTGTCTCAACTTTCTAGC
Anaplasma	ACACATGCAAGTCGAACG	CCCCCGCAGGGATTATACA
Rickettsia	TCCTAGTGTAGAGGTGAAATTCTTA	GAAACCGAAAGAGAATCTTCCGAT
Borrelia	GCAATTTTAGCATCTTTTGGAG	GATCTATTCCAAAATCRGTWCC
Bordetella bronchiseptica (B. bronchiseptica)	ACTATACGTCGGGAAATCTGTTTG	CGTTGTCGGCTTTCGTCTG
Clonorchis sinensis	GGTGGTTTGAGCTCATCATATGT	CGAGTTCCAGCAAGCATATATAATC
Metagonimus yokogawai	GTTGATTCTCCCAGGGGTTT	CCATTATGGAGGCCGATAAG
Entamoeba histolytica	ATCTGGTTGATCCTGCCAGT	CCTCCTACTCATTCCTTCAAGA
Giardia lamblia	AGATGATCA AGGACGCCATC	GACGAGCTTCGTGTTTGTGA
Cryptosporidium parvum	TGTTGCATTCACTATGCCTGA	GGACTGAAATACAGGCATTATCTTG
Blastocystis hominis	GCTCGTCTCAAAGATTAAG	TGCCCTCCAATTGTTTATCG
Gymnophalloides seoi	TTTTGCCTGGTTTGGAATAGTT	GCCACCACAAATCAAGTATCA
Fasciola hepatica	GGTTGGTACTCAGTTGTCA	CAAAGTGACAGTGACGGAA
Austropeplea tomentosa	GCCAAATTTTCCTCCTCGT	AAGCGAGCGTCAGCGTAA
Fasciola gigantica	TTGGTACTCAGTTGTCAGTGTG	AGCATCAGACACATGACCAAG
Haemonchus contortus	GTTACAATTTCATAACATCACGT	TTTACAGTTTGCAGAACTTA
toxoplasma gondii	TCCCCTCTGCTGGCGAAAAGT	AGCGTTCGTGGTCAACTATCGATTG
Trypanosoma evansi	GGAAGCAAAAGTCGTAACAAGG	CCCATGTCAAACGGCATATAG
Trichomonas vaginalis	ATTGTCGAACATTGGTCTTACCCTC	TCTGTGCCGTCTTCAAGTATGC
Gardnerella vaginalis (G. vaginalis)	ACCTGGGCTTGACATGTGCCT	CATGCACCACCTGTGAACCTG
Leptotrichia/Sneathia	AATTATTGGGCTTAAAGGGCATC	GTACTCTAGTTCAACAGTTTTGTAG
Lactobacillus crispatus	TCTTGACATCTAGTGCCATTTGT	TGCACCACCTGTCTTAGC
Atopobium spp.	TAGGCGGTYTGTTAGGTCAGGA	CCTACCAGACTCAAGCCTGC
Neisseria gonorrhoeae	GTTTCAGCGGCAGCATTCA	CCGGAACTGGTTTCATCTGATT
Chlamydia trachomatis	GGATCCGTAAGTTAGACG AAATTTTG	TTTAATGCGAAAGGAAATCTGATTG
Mycoplasma genitalium	GAGAAATACCTTGATGGTCAGCAA	GTTAATATCATATAAAGCTCTACCGTTGTTATC
Ureaplasma urealyticum	GCAAGAAGACGTTTAGCTAGAGGTTT	CACGAGCAGATTGCATTAAGTCAG
Ureaplasma parvum	GCAAGAAGACGTTTAGCTAGAGGTTT	CGAGCAGATTGCATTAGGTCAG
Mycoplasma hominis [M24473]	CATGCATGTCGAGCGAGGTT	CCATGCGGTTCCATGCGT
Prevotella spp.	GGGATGCGTCTGATTAGCTTGTT	CTGCACGCTACTTGGCTGGTTC
Lactobacillus iners [Y16329]	CGAGTCTGCCTTGAAGATCGG	GTTATCCCGATCTCTTGGGCA
Eggerthella- like bacterium [AY738656]	AACCTCGAGCCGGGTTCC	TCGGCACGGAAGATGTAATCT
Megasphaera type 1 [AY738672]	GATGCCAACAGTATCCGTCCG	CCTCTCCGACACTCAAGTTCGA
Megasphaera type 2 [AY738697]	CAAGGTGGTAAATAGCCATCATGAG	TTCCTCTCCGACACTCAAGTCTTC
Atopobium vaginae [NR_029349]	CGGTCTGTTAGGTCAGGAGTTAAATC	CCATCTTCCCCTACCAGACTCA
Sneathia sanguinegenes [NR_025487]	GACTGGGATAACAGRGGGAAACTTC	TCATATAGCGTATTGCTACCTTTCATTAC
Leptorichia amnionii [EF218612]	GACTGGGATAACAGRGGGAAACTTC	GGACGCAAAGCTCTCCTTTAGTG
Babesia bovis	TGTTCCTGGAAGCGTTGATTC	AGCGTGAAAATAACGCATTGC
Babesia bigemina	TGTTCCAGGAGATGTTGATTC	AGCATGGAAATAACGAAGTGC
Theileria annulata	TCGTCAGACTCGACTACTTCT	GCATCTGCCTGTGACATTTG
Theileria orientalis (T. orientalis)	GACTGACAAGGATTGGGTTCAG	CCTGCCTCTGTAAACTTGGATG
