# Supplementary material for: Comparative Profiling of Antibiotic Resistance Genes and Microbial Communities in Pig and Cow Dung from Rural China: Insights into Environmental Dissemination and Public Health Risks
Source: Biology (Basel). 2025 Nov 19;14(11):1623. doi: 10.3390/biology14111623 (PMC12650751; doi:10.3390/biology14111623)
Supplement: Supplementary file 1 [file biology-14-01623-s001.zip › Table S3.xlsx]

## Sheet: reads_stat
Table S3. Summary of sequencing data for bacterial communities in cow and pig manure samples.
Sample-id	Input	Filtered	Percentage of input passed filter	Denoised	Merged	Percentage of input merged	Non-chimeric	Percentage of input non-chimeric
Cow-dung-1	50147	46625	92.98	42412	21977	43.83	16048	32
Cow-dung-2	48199	45297	93.98	41356	21556	44.72	15790	32.76
Cow-dung-3	49539	46907	94.69	43051	23910	48.27	16939	34.19
Cow-dung-4	49167	45959	93.48	41936	22133	45.02	15907	32.35
Cow-dung-5	47950	44812	93.46	40686	20859	43.5	15475	32.27
Pig-dung-1	45384	42938	94.61	39372	24622	54.25	16923	37.29
Pig-dung-2	45557	43105	94.62	39262	23140	50.79	17137	37.62
Pig-dung-3	46905	44285	94.41	40625	24927	53.14	17670	37.67
Pig-dung-4	44888	42363	94.37	38988	24598	54.8	17940	39.97
Pig-dung-5	43295	40782	94.2	37536	23749	54.85	16460	38.02
