# Supplementary material for: Comparative Profiling of Antibiotic Resistance Genes and Microbial Communities in Pig and Cow Dung from Rural China: Insights into Environmental Dissemination and Public Health Risks
Source: Biology (Basel). 2025 Nov 19;14(11):1623. doi: 10.3390/biology14111623 (PMC12650751; doi:10.3390/biology14111623)
Supplement: Supplementary file 1 [file biology-14-01623-s001.zip › Table S5.xlsx]

## Sheet: otu_table_L6-Cow
# Constructed from biom file
#OTU ID	C-dung.1	C-dung.2	C-dung.3	C-dung.4	C-dung.5
k__Archaea;p__Halobacterota;c__Methanomicrobia;o__Methanomicrobiales;f__Methanocorpusculaceae;g__Methanocorpusculum	0.0207276	0.0220142	0.123151	0.0215853	0.0263026
k__Archaea;p__Halobacterota;c__Methanosarcinia;o__Methanosarciniales;f__Methanosarcinaceae;g__Methanimicrococcus	0.000428847	0	0.00114359	0.000571796	0
k__Archaea;p__Thermoplasmatota;c__Thermoplasmata;o__Methanomassiliicoccales;f__Methanomethylophilaceae;Other	0.000428847	0.000643271	0.00250161	0.000929169	0.000857694
k__Bacteria;p__Actinobacteriota;c__Coriobacteriia;o__Coriobacteriales;f__Eggerthellaceae;Other	0	0.000428847	0.000428847	0.000285898	0.000428847
k__Bacteria;p__Bacteroidota;c__Bacteroidia;o__Bacteroidales;Other;Other	0.0175113	0.0173683	0.0140805	0.0225145	0.0177972
k__Bacteria;p__Bacteroidota;c__Bacteroidia;o__Bacteroidales;f__Bacteroidaceae;g__Bacteroides	0.0328068	0.0325209	0.019584	0.0305196	0.0328783
k__Bacteria;p__Bacteroidota;c__Bacteroidia;o__Bacteroidales;f__Bacteroidales_RF16_group;g__Bacteroidales_RF16_group	0.0122936	0.0100064	0.00964906	0.0115074	0.0108641
k__Bacteria;p__Bacteroidota;c__Bacteroidia;o__Bacteroidales;f__Bacteroidales_UCG-001;g__Bacteroidales_UCG-001	0.00235866	0.00200129	0.00228718	0.00321635	0.00200129
k__Bacteria;p__Bacteroidota;c__Bacteroidia;o__Bacteroidales;f__Barnesiellaceae;Other	0.00214424	0.00271603	0.00157244	0.00257308	0.00207276
k__Bacteria;p__Bacteroidota;c__Bacteroidia;o__Bacteroidales;f__Dysgonomonadaceae;Other	0.00593239	0.00643271	0.00471732	0.00578944	0.00843399
k__Bacteria;p__Bacteroidota;c__Bacteroidia;o__Bacteroidales;f__F082;g__F082	0.0145093	0.0152241	0.0122936	0.0139375	0.0113644
k__Bacteria;p__Bacteroidota;c__Bacteroidia;o__Bacteroidales;f__Marinifilaceae;Other	0.0187263	0.019584	0.0191552	0.0197984	0.019584
k__Bacteria;p__Bacteroidota;c__Bacteroidia;o__Bacteroidales;f__Muribaculaceae;g__Muribaculaceae	0.00350225	0.00321635	0.00457437	0.00328783	0.00414552
k__Bacteria;p__Bacteroidota;c__Bacteroidia;o__Bacteroidales;f__Paludibacteraceae;Other	0.00371668	0.00478879	0.00150096	0.00500322	0.0039311
k__Bacteria;p__Bacteroidota;c__Bacteroidia;o__Bacteroidales;f__Prevotellaceae;g__Alloprevotella	0.00972053	0.0109356	0.00836252	0.00807662	0.0112215
k__Bacteria;p__Bacteroidota;c__Bacteroidia;o__Bacteroidales;f__Prevotellaceae;g__Prevotella	0.000714745	0.00078622	0.00142949	0.000571796	0.000929169
k__Bacteria;p__Bacteroidota;c__Bacteroidia;o__Bacteroidales;f__Prevotellaceae;g__Prevotellaceae_UCG-001	0.00207276	0.00100064	0.00135802	0.00135802	0.00171539
k__Bacteria;p__Bacteroidota;c__Bacteroidia;o__Bacteroidales;f__Prevotellaceae;g__Prevotellaceae_UCG-003	0.0313058	0.0330927	0.0275892	0.035094	0.0289472
k__Bacteria;p__Bacteroidota;c__Bacteroidia;o__Bacteroidales;f__Prevotellaceae;g__Prevotellaceae_UCG-004	0.00714745	0.00578944	0.00435995	0.00643271	0.00564649
k__Bacteria;p__Bacteroidota;c__Bacteroidia;o__Bacteroidales;f__Rikenellaceae;g__Alistipes	0.0233007	0.0240154	0.0181545	0.0233722	0.020942
k__Bacteria;p__Bacteroidota;c__Bacteroidia;o__Bacteroidales;f__Rikenellaceae;g__Rikenellaceae_RC9_gut_group	0.0389536	0.0407405	0.0335215	0.0412408	0.0392395
k__Bacteria;p__Bacteroidota;c__Bacteroidia;o__Bacteroidales;f__Rikenellaceae;g__dgA-11_gut_group	0.0036452	0.00257308	0.00121507	0.00235866	0.00150096
k__Bacteria;p__Bacteroidota;c__Bacteroidia;o__Bacteroidales;f__Tannerellaceae;g__Parabacteroides	0	0.000214424	0.000214424	0	0.000285898
k__Bacteria;p__Bacteroidota;c__Bacteroidia;o__Bacteroidales;f__p-251-o5;g__p-251-o5	0.00957759	0.00750482	0.0072904	0.00464584	0.00879137
k__Bacteria;p__Bacteroidota;c__Bacteroidia;o__Bacteroidales;f__p-2534-18B5_gut_group;g__p-2534-18B5_gut_group	0.012508	0.0107927	0.0101494	0.0117933	0.0112215
k__Bacteria;p__Campilobacterota;c__Campylobacteria;o__Campylobacterales;f__Arcobacteraceae;g__Arcobacter	0.000500322	0.00135802	0.000285898	0.000643271	0.000714745
k__Bacteria;p__Campilobacterota;c__Campylobacteria;o__Campylobacterales;f__Campylobacteraceae;g__Campylobacter	0	0.000214424	0	0.000214424	0
k__Bacteria;p__Cyanobacteria;c__Vampirivibrionia;o__Gastranaerophilales;f__Gastranaerophilales;g__Gastranaerophilales	0.0030734	0.00214424	0.00235866	0.00285898	0.00378815
k__Bacteria;p__Desulfobacterota;c__Desulfovibrionia;o__Desulfovibrionales;f__Desulfomicrobiaceae;g__Desulfomicrobium	0	0	0	0.000142949	0.000214424
k__Bacteria;p__Desulfobacterota;c__Desulfovibrionia;o__Desulfovibrionales;f__Desulfovibrionaceae;g__Mailhella	0.00964906	0.0067186	0.00664713	0.0072904	0.00893431
k__Bacteria;p__Desulfobacterota;c__Desulfuromonadia;o__Bradymonadales;f__Bradymonadales;g__Bradymonadales	0.0107927	0.00886284	0.00957759	0.00621828	0.00793367
k__Bacteria;p__Elusimicrobiota;c__Elusimicrobia;o__Elusimicrobiales;f__Elusimicrobiaceae;g__Elusimicrobium	0.00178686	0.00100064	0.00142949	0.000643271	0.00178686
k__Bacteria;p__Fibrobacterota;c__Fibrobacteria;o__Fibrobacterales;f__Fibrobacteraceae;g__Fibrobacter	0.016725	0.0166536	0.0127225	0.0152241	0.0180831
k__Bacteria;p__Firmicutes;c__Bacilli;Other;Other;Other	0	0	0	0.000285898	0
k__Bacteria;p__Firmicutes;c__Bacilli;o__Acholeplasmatales;f__Acholeplasmataceae;g__Acholeplasma	0.000285898	0	0	0	0.000214424
k__Bacteria;p__Firmicutes;c__Bacilli;o__Bacillales;f__Bacillaceae;g__Bacillus	0.00114359	0	0.000285898	0	0.000929169
k__Bacteria;p__Firmicutes;c__Bacilli;o__Bacillales;f__Planococcaceae;g__Lysinibacillus	0.00879137	0.0105068	0.0106497	0.0100064	0.00943464
k__Bacteria;p__Firmicutes;c__Bacilli;o__Bacillales;f__Planococcaceae;g__Solibacillus	0.00164391	0.00221571	0.00135802	0.00128654	0.00250161
k__Bacteria;p__Firmicutes;c__Bacilli;o__Erysipelotrichales;f__Erysipelatoclostridiaceae;Other	0	0	0	0.000357373	0
k__Bacteria;p__Firmicutes;c__Bacilli;o__Erysipelotrichales;f__Erysipelotrichaceae;g__Faecalitalea	0	0.000214424	0.000428847	0.000142949	0
k__Bacteria;p__Firmicutes;c__Bacilli;o__Erysipelotrichales;f__Erysipelotrichaceae;g__Turicibacter	0	0	0.000500322	0	0.000214424
k__Bacteria;p__Firmicutes;c__Bacilli;o__Erysipelotrichales;f__Erysipelotrichaceae;g__[Anaerorhabdus]_furcosa_group	0	0.000571796	0	0	0.000571796
k__Bacteria;p__Firmicutes;c__Bacilli;o__Izemoplasmatales;f__Izemoplasmatales;g__Izemoplasmatales	0.00922021	0.00900579	0.00607533	0.00964906	0.0102923
k__Bacteria;p__Firmicutes;c__Bacilli;o__Lactobacillales;f__Carnobacteriaceae;Other	0	0.000357373	0.000142949	0	0
k__Bacteria;p__Firmicutes;c__Bacilli;o__RF39;f__RF39;g__RF39	0.000714745	0.00178686	0	0.00078622	0.000714745
k__Bacteria;p__Firmicutes;c__Clostridia;Other;Other;Other	0.00650418	0.00850547	0.00593239	0.00571796	0.0072904
k__Bacteria;p__Firmicutes;c__Clostridia;o__Christensenellales;f__Christensenellaceae;Other	0.000714745	0.00078622	0.00078622	0.00078622	0.000643271
k__Bacteria;p__Firmicutes;c__Clostridia;o__Christensenellales;f__Christensenellaceae;g__Christensenellaceae_R-7_group	0.0268744	0.0303767	0.0309485	0.0347366	0.0236581
k__Bacteria;p__Firmicutes;c__Clostridia;o__Clostridia;f__Hungateiclostridiaceae;Other	0.00271603	0.00278751	0.00278751	0.00271603	0.00250161
k__Bacteria;p__Firmicutes;c__Clostridia;o__Clostridia;f__Hungateiclostridiaceae;g__Ruminiclostridium	0.00078622	0.00114359	0.000643271	0.00128654	0.000714745
k__Bacteria;p__Firmicutes;c__Clostridia;o__Clostridia_UCG-014;f__Clostridia_UCG-014;g__Clostridia_UCG-014	0.00328783	0.00628976	0.00486027	0.00607533	0.00643271
k__Bacteria;p__Firmicutes;c__Clostridia;o__Clostridia_vadinBB60_group;f__Clostridia_vadinBB60_group;g__Clostridia_vadinBB60_group	0.0148667	0.018226	0.0108641	0.0150096	0.0109356
k__Bacteria;p__Firmicutes;c__Clostridia;o__Clostridiales;f__Clostridiaceae;g__Clostridium_sensu_stricto_1	0.000714745	0.000714745	0	0	0
k__Bacteria;p__Firmicutes;c__Clostridia;o__Eubacteriales;f__Anaerofustaceae;g__Anaerofustis	0	0.00078622	0.000214424	0	0
k__Bacteria;p__Firmicutes;c__Clostridia;o__Lachnospirales;f__Lachnospiraceae;Other	0.0302337	0.0284469	0.0298763	0.0290901	0.0286613
k__Bacteria;p__Firmicutes;c__Clostridia;o__Lachnospirales;f__Lachnospiraceae;g__Dorea	0.00185834	0.00235866	0.00171539	0.00264456	0.00150096
k__Bacteria;p__Firmicutes;c__Clostridia;o__Lachnospirales;f__Lachnospiraceae;g__Lachnospiraceae_NK3A20_group	0.0033593	0.00228718	0.00343078	0.00228718	0.0036452
k__Bacteria;p__Firmicutes;c__Clostridia;o__Lachnospirales;f__Lachnospiraceae;g__Lachnospiraceae_UCG-001	0	0	0.000643271	0	0
k__Bacteria;p__Firmicutes;c__Clostridia;o__Lachnospirales;f__Lachnospiraceae;g__Lachnospiraceae_UCG-010	0.0067186	0.00800515	0.00650418	0.00743335	0.00686155
k__Bacteria;p__Firmicutes;c__Clostridia;o__Lachnospirales;f__Lachnospiraceae;g__Moryella	0	0	0.000714745	0.000500322	0
k__Bacteria;p__Firmicutes;c__Clostridia;o__Lachnospirales;f__Lachnospiraceae;g__XBB1006	0.000500322	0.00078622	0.000643271	0.000500322	0.000428847
k__Bacteria;p__Firmicutes;c__Clostridia;o__Lachnospirales;f__Lachnospiraceae;g__[Eubacterium]_ruminantium_group	0.00078622	0.000571796	0	0.000857694	0.00114359
k__Bacteria;p__Firmicutes;c__Clostridia;o__Monoglobales;f__Monoglobaceae;g__Monoglobus	0.0228004	0.0246587	0.0205847	0.0233722	0.0255164
k__Bacteria;p__Firmicutes;c__Clostridia;o__Oscillospirales;Other;Other	0.00464584	0.00500322	0.00407405	0.00514617	0.00457437
k__Bacteria;p__Firmicutes;c__Clostridia;o__Oscillospirales;f__Butyricicoccaceae;g__UCG-009	0.0130798	0.0124366	0.0103638	0.0132228	0.011293
k__Bacteria;p__Firmicutes;c__Clostridia;o__Oscillospirales;f__Oscillospiraceae;Other	0.0295905	0.0214424	0.0223715	0.0234436	0.0215853
k__Bacteria;p__Firmicutes;c__Clostridia;o__Oscillospirales;f__Oscillospiraceae;g__NK4A214_group	0.00214424	0.00285898	0.00121507	0.00164391	0.00200129
k__Bacteria;p__Firmicutes;c__Clostridia;o__Oscillospirales;f__Oscillospiraceae;g__Oscillibacter	0.00128654	0.00142949	0.000643271	0.00157244	0.00200129
k__Bacteria;p__Firmicutes;c__Clostridia;o__Oscillospirales;f__Oscillospiraceae;g__Papillibacter	0.00078622	0.00150096	0.000285898	0	0.00171539
k__Bacteria;p__Firmicutes;c__Clostridia;o__Oscillospirales;f__Oscillospiraceae;g__UCG-002	0.0105068	0.0113644	0.00879137	0.0102923	0.0110786
k__Bacteria;p__Firmicutes;c__Clostridia;o__Oscillospirales;f__Oscillospiraceae;g__UCG-005	0.18369	0.18855	0.173969	0.186406	0.180044
k__Bacteria;p__Firmicutes;c__Clostridia;o__Oscillospirales;f__Ruminococcaceae;Other	0.00979201	0.0101494	0.0127939	0.00750482	0.00943464
k__Bacteria;p__Firmicutes;c__Clostridia;o__Oscillospirales;f__Ruminococcaceae;g__Candidatus_Soleaferrea	0.00357373	0.00443142	0.00350225	0.000643271	0.00357373
k__Bacteria;p__Firmicutes;c__Clostridia;o__Oscillospirales;f__Ruminococcaceae;g__Caproiciproducens	0	0.000357373	0	0.000285898	0.000571796
k__Bacteria;p__Firmicutes;c__Clostridia;o__Oscillospirales;f__Ruminococcaceae;g__Faecalibacterium	0.000357373	0.000142949	0.000214424	0	0
k__Bacteria;p__Firmicutes;c__Clostridia;o__Oscillospirales;f__Ruminococcaceae;g__Incertae_Sedis	0	0	0.000214424	0.000428847	7.14745e-05
k__Bacteria;p__Firmicutes;c__Clostridia;o__Oscillospirales;f__Ruminococcaceae;g__Pygmaiobacter	0.000714745	0.000714745	0	0.000571796	0.00121507
k__Bacteria;p__Firmicutes;c__Clostridia;o__Oscillospirales;f__Ruminococcaceae;g__Ruminococcus	0.00543206	0.00478879	0.00378815	0.0036452	0.00471732
k__Bacteria;p__Firmicutes;c__Clostridia;o__Oscillospirales;f__UCG-010;g__UCG-010	0.186477	0.171324	0.165106	0.181402	0.195268
k__Bacteria;p__Firmicutes;c__Clostridia;o__Oscillospirales;f__[Eubacterium]_coprostanoligenes_group;g__[Eubacterium]_coprostanoligenes_group	0.0365235	0.0330927	0.0340933	0.0410978	0.0377385
k__Bacteria;p__Firmicutes;c__Clostridia;o__Peptococcales;f__Peptococcaceae;Other	0.00171539	0.00171539	0.00164391	0.00107212	0.00178686
k__Bacteria;p__Firmicutes;c__Clostridia;o__Peptostreptococcales-Tissierellales;f__Anaerovoracaceae;Other	0.000214424	0.000500322	0.000643271	0.000571796	0
k__Bacteria;p__Firmicutes;c__Clostridia;o__Peptostreptococcales-Tissierellales;f__Anaerovoracaceae;g__Anaerovorax	0.00142949	0.00150096	0.00128654	0.00128654	0.000929169
k__Bacteria;p__Firmicutes;c__Clostridia;o__Peptostreptococcales-Tissierellales;f__Anaerovoracaceae;g__Family_XIII_AD3011_group	0.00357373	0.00657566	0.00486027	0.00857694	0.00750482
k__Bacteria;p__Firmicutes;c__Clostridia;o__Peptostreptococcales-Tissierellales;f__Anaerovoracaceae;g__Family_XIII_UCG-001	0.000285898	0	0.000357373	0	0
k__Bacteria;p__Firmicutes;c__Clostridia;o__Peptostreptococcales-Tissierellales;f__Anaerovoracaceae;g__[Eubacterium]_nodatum_group	0	0.00142949	0.00171539	0.00128654	0.00078622
k__Bacteria;p__Firmicutes;c__Clostridia;o__Peptostreptococcales-Tissierellales;f__Peptostreptococcaceae;Other	0.00107212	0.00107212	0.00114359	0.00100064	0.00171539
k__Bacteria;p__Firmicutes;c__Clostridia;o__Peptostreptococcales-Tissierellales;f__Peptostreptococcaceae;g__Paeniclostridium	0.00550354	0.00407405	0.00464584	0.00400257	0.00400257
k__Bacteria;p__Firmicutes;c__Clostridia;o__Peptostreptococcales-Tissierellales;f__Peptostreptococcaceae;g__Romboutsia	0.00428847	0.00614681	0.004217	0.00264456	0.00428847
k__Bacteria;p__Firmicutes;c__Incertae_Sedis;o__DTU014;f__DTU014;g__DTU014	0	0	0.000500322	0	0
k__Bacteria;p__Firmicutes;c__Negativicutes;o__Acidaminococcales;f__Acidaminococcaceae;g__Phascolarctobacterium	0.00378815	0.00150096	0.0033593	0.0036452	0.00414552
k__Bacteria;p__Firmicutes;c__Negativicutes;o__Veillonellales-Selenomonadales;f__Selenomonadaceae;g__Anaerovibrio	0	0.000142949	0	0	0
k__Bacteria;p__Firmicutes;c__Syntrophomonadia;o__Syntrophomonadales;f__Syntrophomonadaceae;Other	0	0	0.000142949	0	0
k__Bacteria;p__Proteobacteria;c__Alphaproteobacteria;o__Rhodospirillales;Other;Other	0.000929169	0.00114359	0.000929169	0.000857694	0.000428847
k__Bacteria;p__Proteobacteria;c__Alphaproteobacteria;o__Rickettsiales;Other;Other	0	0	0	0.000214424	0
k__Bacteria;p__Proteobacteria;c__Gammaproteobacteria;o__Aeromonadales;f__Succinivibrionaceae;g__Ruminobacter	0.000214424	0.000142949	0	0.000571796	0
k__Bacteria;p__Proteobacteria;c__Gammaproteobacteria;o__Aeromonadales;f__Succinivibrionaceae;g__Succinivibrio	0.00114359	0.000571796	0.000500322	0.000428847	0.000643271
k__Bacteria;p__Proteobacteria;c__Gammaproteobacteria;o__Burkholderiales;f__Sutterellaceae;g__Parasutterella	0.000571796	0	0.000571796	0.000643271	0.000714745
k__Bacteria;p__Proteobacteria;c__Gammaproteobacteria;o__Enterobacterales;f__Enterobacteriaceae;g__Escherichia-Shigella	0.000571796	0.000285898	0	0.000571796	0.0030734
k__Bacteria;p__Proteobacteria;c__Gammaproteobacteria;o__Oceanospirillales;f__Nitrincolaceae;g__Marinobacterium	0	0	0.000357373	0.000857694	0
k__Bacteria;p__Proteobacteria;c__Gammaproteobacteria;o__Pseudomonadales;f__Moraxellaceae;g__Acinetobacter	0.00707598	0.00578944	0.00707598	0.00614681	0.00628976
k__Bacteria;p__Proteobacteria;c__Gammaproteobacteria;o__Pseudomonadales;f__Pseudomonadaceae;g__Pseudomonas	0.000643271	0.000929169	0.00078622	0.000214424	0.000428847
k__Bacteria;p__Proteobacteria;c__Gammaproteobacteria;o__Pseudomonadales;f__Pseudomonadaceae;g__Thiopseudomonas	0.000643271	0.000714745	0.00100064	0.00107212	0.000500322
k__Bacteria;p__Spirochaetota;c__Spirochaetia;o__Spirochaetales;f__Spirochaetaceae;g__Treponema	0.00128654	0.00142949	0.00192981	0.000500322	0.00200129
k__Bacteria;p__Verrucomicrobiota;c__Kiritimatiellae;o__WCHB1-41;f__WCHB1-41;g__WCHB1-41	0.000357373	0.000428847	0	0.00114359	0.000428847
k__Bacteria;p__Verrucomicrobiota;c__Verrucomicrobiae;o__Verrucomicrobiales;f__Akkermansiaceae;g__Akkermansia	0.0150096	0.0215853	0.0170109	0.0201558	0.0160818

## Sheet: otu_table_L6-Pig
Table S5. Bacterial genera (n = 144) identified in pig manure samples.
# Constructed from biom file
#OTU ID	Pig-dung.1	Pig-dung.2	Pig-dung.3	Pig-dung.4	Pig-dung.5
k__Archaea;p__Euryarchaeota;c__Methanobacteria;o__Methanobacteriales;f__Methanobacteriaceae;g__Methanobrevibacter	0.000643271	0	0	0	0.000357373
k__Archaea;p__Thermoplasmatota;c__Thermoplasmata;o__Methanomassiliicoccales;f__Methanomethylophilaceae;Other	0.000857694	0.000643271	0.00078622	0.00107212	0.000500322
k__Bacteria;p__Actinobacteriota;c__Coriobacteriia;o__Coriobacteriales;Other;Other	0.00164391	0.00164391	0.00185834	0.00178686	0.00171539
k__Bacteria;p__Actinobacteriota;c__Coriobacteriia;o__Coriobacteriales;f__Atopobiaceae;Other	0.00078622	0	0.000643271	0.000857694	0.000357373
k__Bacteria;p__Actinobacteriota;c__Coriobacteriia;o__Coriobacteriales;f__Atopobiaceae;g__Olsenella	0	0.000357373	0	0.000500322	0
k__Bacteria;p__Actinobacteriota;c__Coriobacteriia;o__Coriobacteriales;f__Coriobacteriaceae;g__Collinsella	0.000357373	0	0	0	0.000357373
k__Bacteria;p__Bacteroidota;c__Bacteroidia;o__Bacteroidales;Other;Other	0.00150096	0.00150096	0.00100064	0.00278751	0.0030734
k__Bacteria;p__Bacteroidota;c__Bacteroidia;o__Bacteroidales;f__Bacteroidaceae;g__Bacteroides	0.0244443	0.0200843	0.0202988	0.0205847	0.0200129
k__Bacteria;p__Bacteroidota;c__Bacteroidia;o__Bacteroidales;f__Bacteroidales_RF16_group;g__Bacteroidales_RF16_group	0.00736188	0.00586091	0.00800515	0.00628976	0.00543206
k__Bacteria;p__Bacteroidota;c__Bacteroidia;o__Bacteroidales;f__Dysgonomonadaceae;g__Fermentimonas	0	0	0.000357373	0.000142949	0
k__Bacteria;p__Bacteroidota;c__Bacteroidia;o__Bacteroidales;f__Dysgonomonadaceae;g__Proteiniphilum	0.00993496	0.0102209	0.0101494	0.00900579	0.0072904
k__Bacteria;p__Bacteroidota;c__Bacteroidia;o__Bacteroidales;f__Muribaculaceae;g__CAG-873	0.000428847	0.000929169	0.000929169	0.000571796	0.000571796
k__Bacteria;p__Bacteroidota;c__Bacteroidia;o__Bacteroidales;f__Muribaculaceae;g__Muribaculaceae	0.0324494	0.0328068	0.0363091	0.028018	0.0387392
k__Bacteria;p__Bacteroidota;c__Bacteroidia;o__Bacteroidales;f__Paludibacteraceae;Other	0.00936316	0.00843399	0.00922021	0.00936316	0.0107212
k__Bacteria;p__Bacteroidota;c__Bacteroidia;o__Bacteroidales;f__Prevotellaceae;Other	0.0140805	0.0100779	0.0130084	0.0114359	0.0116503
k__Bacteria;p__Bacteroidota;c__Bacteroidia;o__Bacteroidales;f__Prevotellaceae;g__Alloprevotella	0.0147952	0.0137231	0.0137231	0.014152	0.0159388
k__Bacteria;p__Bacteroidota;c__Bacteroidia;o__Bacteroidales;f__Prevotellaceae;g__Prevotella	0.0764777	0.0731184	0.0668287	0.0718319	0.0712601
k__Bacteria;p__Bacteroidota;c__Bacteroidia;o__Bacteroidales;f__Prevotellaceae;g__Prevotellaceae_NK3B31_group	0.0452434	0.0544636	0.0524623	0.0455293	0.043528
k__Bacteria;p__Bacteroidota;c__Bacteroidia;o__Bacteroidales;f__Prevotellaceae;g__Prevotellaceae_UCG-001	0.00235866	0.00285898	0.00271603	0.000929169	0.00271603
k__Bacteria;p__Bacteroidota;c__Bacteroidia;o__Bacteroidales;f__Prevotellaceae;g__Prevotellaceae_UCG-003	0.00886284	0.0108641	0.0117933	0.0117218	0.00900579
k__Bacteria;p__Bacteroidota;c__Bacteroidia;o__Bacteroidales;f__Prevotellaceae;g__Prevotellaceae_UCG-004	0.000714745	0.000500322	0	0.000500322	0
k__Bacteria;p__Bacteroidota;c__Bacteroidia;o__Bacteroidales;f__Rikenellaceae;g__Alistipes	0.000643271	0.000643271	0.000285898	0.00107212	0
k__Bacteria;p__Bacteroidota;c__Bacteroidia;o__Bacteroidales;f__Rikenellaceae;g__Rikenellaceae_RC9_gut_group	0.0190837	0.0242299	0.0216568	0.0246587	0.0227289
k__Bacteria;p__Bacteroidota;c__Bacteroidia;o__Bacteroidales;f__Rikenellaceae;g__dgA-11_gut_group	0.00385962	0.00478879	0.00414552	0.00428847	0.0039311
k__Bacteria;p__Bacteroidota;c__Bacteroidia;o__Bacteroidales;f__Tannerellaceae;g__Parabacteroides	0.00285898	0.00171539	0.00514617	0.00400257	0.004217
k__Bacteria;p__Bacteroidota;c__Bacteroidia;o__Bacteroidales;f__p-251-o5;g__p-251-o5	0.016725	0.0175113	0.0142949	0.0152241	0.0160103
k__Bacteria;p__Bacteroidota;c__Bacteroidia;o__Bacteroidales;f__p-2534-18B5_gut_group;g__p-2534-18B5_gut_group	0.00192981	0.00114359	0.00121507	0.000643271	0.000571796
k__Bacteria;p__Campilobacterota;c__Campylobacteria;o__Campylobacterales;f__Campylobacteraceae;g__Campylobacter	0.00100064	0.00078622	0.000857694	0.00121507	0.00135802
k__Bacteria;p__Campilobacterota;c__Campylobacteria;o__Campylobacterales;f__Helicobacteraceae;g__Helicobacter	0.000285898	0	0.000500322	0	0.000643271
k__Bacteria;p__Cyanobacteria;c__Vampirivibrionia;o__Gastranaerophilales;f__Gastranaerophilales;g__Gastranaerophilales	0.000643271	0.000643271	0.000285898	0	0.000643271
k__Bacteria;p__Deferribacterota;c__Deferribacteres;o__Deferribacterales;f__Deferribacteraceae;g__Mucispirillum	0	0	0	0.000142949	0.000428847
k__Bacteria;p__Desulfobacterota;c__Desulfovibrionia;o__Desulfovibrionales;f__Desulfovibrionaceae;g__Desulfovibrio	0.000357373	0.00121507	0.00107212	0.00107212	0.00171539
k__Bacteria;p__Desulfobacterota;c__Desulfuromonadia;o__Bradymonadales;f__Bradymonadales;g__Bradymonadales	0.000643271	0.00128654	0.00135802	0.00142949	0.000571796
k__Bacteria;p__Elusimicrobiota;c__Elusimicrobia;o__Elusimicrobiales;f__Elusimicrobiaceae;g__Elusimicrobium	0.00078622	0.00114359	0.000571796	0.000857694	0.00135802
k__Bacteria;p__Fibrobacterota;c__Fibrobacteria;o__Fibrobacterales;f__Fibrobacteraceae;g__Fibrobacter	0.00300193	0.00214424	0.00185834	0.00107212	0.00214424
k__Bacteria;p__Firmicutes;c__Bacilli;o__Acholeplasmatales;f__Acholeplasmataceae;g__Acholeplasma	0	0.000714745	0.000857694	0.00078622	0.00142949
k__Bacteria;p__Firmicutes;c__Bacilli;o__Acholeplasmatales;f__Acholeplasmataceae;g__Anaeroplasma	0	0.000357373	0.000500322	0.000428847	0.000571796
k__Bacteria;p__Firmicutes;c__Bacilli;o__Erysipelotrichales;f__Erysipelotrichaceae;Other	0.000929169	0.000571796	0.000571796	0.000428847	0
k__Bacteria;p__Firmicutes;c__Bacilli;o__Erysipelotrichales;f__Erysipelotrichaceae;g__Erysipelothrix	0.000571796	0	0.000142949	0.000857694	0
k__Bacteria;p__Firmicutes;c__Bacilli;o__Erysipelotrichales;f__Erysipelotrichaceae;g__Holdemanella	0	0.000357373	0	0.000214424	0
k__Bacteria;p__Firmicutes;c__Bacilli;o__Erysipelotrichales;f__Erysipelotrichaceae;g__Solobacterium	0.000428847	0.000857694	0.000428847	0	0
k__Bacteria;p__Firmicutes;c__Bacilli;o__Erysipelotrichales;f__Erysipelotrichaceae;g__Turicibacter	0.00107212	0.00142949	0.00135802	0.00114359	0.00121507
k__Bacteria;p__Firmicutes;c__Bacilli;o__Erysipelotrichales;f__Erysipelotrichaceae;g__[Anaerorhabdus]_furcosa_group	0.000357373	0	0	0.000214424	0
k__Bacteria;p__Firmicutes;c__Bacilli;o__Lactobacillales;f__Carnobacteriaceae;g__Atopostipes	0.025159	0.0257308	0.023944	0.026517	0.0208706
k__Bacteria;p__Firmicutes;c__Bacilli;o__Lactobacillales;f__Carnobacteriaceae;g__Jeotgalibaca	0.000571796	0.00100064	0.000500322	0.00078622	0.00100064
k__Bacteria;p__Firmicutes;c__Bacilli;o__Lactobacillales;f__Lactobacillaceae;g__Lactobacillus	0.0151526	0.0152955	0.0162962	0.0151526	0.016868
k__Bacteria;p__Firmicutes;c__Bacilli;o__Lactobacillales;f__Streptococcaceae;g__Streptococcus	0.0456007	0.0418841	0.0427418	0.037953	0.0439568
k__Bacteria;p__Firmicutes;c__Clostridia;Other;Other;Other	0	0	0	0.000285898	0
k__Bacteria;p__Firmicutes;c__Clostridia;o__Christensenellales;f__Christensenellaceae;Other	0	0.000428847	0.000285898	0	0
k__Bacteria;p__Firmicutes;c__Clostridia;o__Christensenellales;f__Christensenellaceae;g__Christensenellaceae_R-7_group	0.00857694	0.0105068	0.00922021	0.00922021	0.00779072
k__Bacteria;p__Firmicutes;c__Clostridia;o__Clostridia_UCG-014;f__Clostridia_UCG-014;g__Clostridia_UCG-014	0.00100064	0.000285898	0.000428847	0.00150096	0.00221571
k__Bacteria;p__Firmicutes;c__Clostridia;o__Clostridia_vadinBB60_group;f__Clostridia_vadinBB60_group;g__Clostridia_vadinBB60_group	0.00150096	0.00142949	0.00185834	0.00328783	0.00114359
k__Bacteria;p__Firmicutes;c__Clostridia;o__Clostridiales;f__Clostridiaceae;g__Clostridiaceae	0.00121507	0.00157244	0.00221571	0.00278751	0.00135802
k__Bacteria;p__Firmicutes;c__Clostridia;o__Clostridiales;f__Clostridiaceae;g__Clostridium_sensu_stricto_1	0.0187978	0.0199414	0.0184404	0.0186548	0.0227289
k__Bacteria;p__Firmicutes;c__Clostridia;o__Clostridiales;f__Clostridiaceae;g__Clostridium_sensu_stricto_15	0	0.000142949	0.000428847	0	0.000285898
k__Bacteria;p__Firmicutes;c__Clostridia;o__Clostridiales;f__Clostridiaceae;g__Clostridium_sensu_stricto_6	0	0.000929169	0.00164391	0	0
k__Bacteria;p__Firmicutes;c__Clostridia;o__Clostridiales;f__Clostridiaceae;g__Proteiniclasticum	0	0.000285898	0.000285898	0.000357373	0
k__Bacteria;p__Firmicutes;c__Clostridia;o__Lachnospirales;f__Lachnospiraceae;Other	0.0370953	0.0388821	0.0350225	0.0393825	0.0399543
k__Bacteria;p__Firmicutes;c__Clostridia;o__Lachnospirales;f__Lachnospiraceae;g__Acetitomaculum	0.00457437	0.00378815	0.00371668	0.00528911	0.00407405
k__Bacteria;p__Firmicutes;c__Clostridia;o__Lachnospirales;f__Lachnospiraceae;g__Agathobacter	0.00135802	0.00157244	0.00100064	0.00243013	0.00185834
k__Bacteria;p__Firmicutes;c__Clostridia;o__Lachnospirales;f__Lachnospiraceae;g__Anaerosporobacter	0.00128654	0.00235866	0.00157244	0.00135802	0.000857694
k__Bacteria;p__Firmicutes;c__Clostridia;o__Lachnospirales;f__Lachnospiraceae;g__Blautia	0.0033593	0.00271603	0.00371668	0.00207276	0.00271603
k__Bacteria;p__Firmicutes;c__Clostridia;o__Lachnospirales;f__Lachnospiraceae;g__Coprococcus	0.0211565	0.0198699	0.0200129	0.0207991	0.0177972
k__Bacteria;p__Firmicutes;c__Clostridia;o__Lachnospirales;f__Lachnospiraceae;g__Dorea	0.000571796	0	0.000500322	0.000357373	0.000428847
k__Bacteria;p__Firmicutes;c__Clostridia;o__Lachnospirales;f__Lachnospiraceae;g__Frisingicoccus	0.0151526	0.0132228	0.0134372	0.0132943	0.0145808
k__Bacteria;p__Firmicutes;c__Clostridia;o__Lachnospirales;f__Lachnospiraceae;g__Lachnospira	0.00285898	0.00235866	0.00278751	0.0030734	0.0036452
k__Bacteria;p__Firmicutes;c__Clostridia;o__Lachnospirales;f__Lachnospiraceae;g__Lachnospiraceae_AC2044_group	0.00121507	0.00214424	0.00157244	0.00200129	0.00128654
k__Bacteria;p__Firmicutes;c__Clostridia;o__Lachnospirales;f__Lachnospiraceae;g__Lachnospiraceae_ND3007_group	0.00107212	0.00178686	0.00150096	0.00107212	0.00100064
k__Bacteria;p__Firmicutes;c__Clostridia;o__Lachnospirales;f__Lachnospiraceae;g__Lachnospiraceae_NK4A136_group	0.00114359	0.00078622	0.000428847	0.00128654	0
k__Bacteria;p__Firmicutes;c__Clostridia;o__Lachnospirales;f__Lachnospiraceae;g__Lachnospiraceae_NK4B4_group	0.000714745	0.00121507	0.000929169	0.00121507	0.00114359
k__Bacteria;p__Firmicutes;c__Clostridia;o__Lachnospirales;f__Lachnospiraceae;g__Lachnospiraceae_UCG-003	0	0	0.000857694	0.000571796	0
k__Bacteria;p__Firmicutes;c__Clostridia;o__Lachnospirales;f__Lachnospiraceae;g__Lachnospiraceae_XPB1014_group	0.00964906	0.0108641	0.00993496	0.0100779	0.011293
k__Bacteria;p__Firmicutes;c__Clostridia;o__Lachnospirales;f__Lachnospiraceae;g__Marvinbryantia	0.00142949	0.000643271	0.00107212	0.00192981	0.00142949
k__Bacteria;p__Firmicutes;c__Clostridia;o__Lachnospirales;f__Lachnospiraceae;g__Moryella	0	0.000214424	0	0.000142949	0
k__Bacteria;p__Firmicutes;c__Clostridia;o__Lachnospirales;f__Lachnospiraceae;g__Oribacterium	0.000571796	0.000571796	0	0.000571796	0.000643271
k__Bacteria;p__Firmicutes;c__Clostridia;o__Lachnospirales;f__Lachnospiraceae;g__Roseburia	0.00528911	0.00614681	0.00743335	0.00779072	0.00793367
k__Bacteria;p__Firmicutes;c__Clostridia;o__Lachnospirales;f__Lachnospiraceae;g__Shuttleworthia	0	0	0.000214424	0.000142949	0
k__Bacteria;p__Firmicutes;c__Clostridia;o__Lachnospirales;f__Lachnospiraceae;g__[Eubacterium]_fissicatena_group	0.000929169	0	0	0.000714745	0
k__Bacteria;p__Firmicutes;c__Clostridia;o__Lachnospirales;f__Lachnospiraceae;g__[Eubacterium]_hallii_group	0.00078622	0.000929169	0.000285898	0	0.000357373
k__Bacteria;p__Firmicutes;c__Clostridia;o__Lachnospirales;f__Lachnospiraceae;g__[Eubacterium]_ruminantium_group	0.00214424	0.00271603	0.00157244	0.00178686	0.00357373
k__Bacteria;p__Firmicutes;c__Clostridia;o__Lachnospirales;f__Lachnospiraceae;g__[Eubacterium]_xylanophilum_group	0.00157244	0.00164391	0.00192981	0.00135802	0.00200129
k__Bacteria;p__Firmicutes;c__Clostridia;o__Monoglobales;f__Monoglobaceae;g__Monoglobus	0.00200129	0.00100064	0.00135802	0.00121507	0.00185834
k__Bacteria;p__Firmicutes;c__Clostridia;o__Oscillospirales;Other;Other	0.00135802	0.000714745	0.00135802	0.00100064	0.00150096
k__Bacteria;p__Firmicutes;c__Clostridia;o__Oscillospirales;f__Butyricicoccaceae;Other	0.00764777	0.00636123	0.00829104	0.00800515	0.0081481
k__Bacteria;p__Firmicutes;c__Clostridia;o__Oscillospirales;f__Butyricicoccaceae;g__Butyricicoccus	0.00121507	0.00107212	0.000643271	0.00114359	0
k__Bacteria;p__Firmicutes;c__Clostridia;o__Oscillospirales;f__Butyricicoccaceae;g__UCG-008	0.0039311	0.00243013	0.00271603	0.00293046	0.00314488
k__Bacteria;p__Firmicutes;c__Clostridia;o__Oscillospirales;f__Butyricicoccaceae;g__UCG-009	0.00107212	0.00221571	0.00178686	0.00150096	0.000428847
k__Bacteria;p__Firmicutes;c__Clostridia;o__Oscillospirales;f__Oscillospiraceae;Other	0.00500322	0.00507469	0.00457437	0.00514617	0.00507469
k__Bacteria;p__Firmicutes;c__Clostridia;o__Oscillospirales;f__Oscillospiraceae;g__Colidextribacter	0	0	0	0.000500322	0.000643271
k__Bacteria;p__Firmicutes;c__Clostridia;o__Oscillospirales;f__Oscillospiraceae;g__NK4A214_group	0.00836252	0.00707598	0.0101494	0.00857694	0.00907726
k__Bacteria;p__Firmicutes;c__Clostridia;o__Oscillospirales;f__Oscillospiraceae;g__Oscillibacter	0.00228718	0.00207276	0.00314488	0.00278751	0.00285898
k__Bacteria;p__Firmicutes;c__Clostridia;o__Oscillospirales;f__Oscillospiraceae;g__Oscillospira	0.00486027	0.00536059	0.004217	0.00450289	0.00514617
k__Bacteria;p__Firmicutes;c__Clostridia;o__Oscillospirales;f__Oscillospiraceae;g__UCG-002	0.0220856	0.0232292	0.0240154	0.0218712	0.0272318
k__Bacteria;p__Firmicutes;c__Clostridia;o__Oscillospirales;f__Oscillospiraceae;g__UCG-005	0.0584662	0.0611822	0.0569652	0.0622543	0.0681867
k__Bacteria;p__Firmicutes;c__Clostridia;o__Oscillospirales;f__Ruminococcaceae;Other	0.00428847	0.00385962	0.00407405	0.0036452	0.00321635
k__Bacteria;p__Firmicutes;c__Clostridia;o__Oscillospirales;f__Ruminococcaceae;g__Candidatus_Soleaferrea	0.00200129	0.00171539	0.00185834	0.00121507	0.00121507
k__Bacteria;p__Firmicutes;c__Clostridia;o__Oscillospirales;f__Ruminococcaceae;g__Faecalibacterium	0.00378815	0.000857694	0.00228718	0.00300193	0.00271603
k__Bacteria;p__Firmicutes;c__Clostridia;o__Oscillospirales;f__Ruminococcaceae;g__Fournierella	0.000857694	0.000571796	0	0.000714745	0.000714745
k__Bacteria;p__Firmicutes;c__Clostridia;o__Oscillospirales;f__Ruminococcaceae;g__Incertae_Sedis	0.000357373	0.000285898	0.000643271	0.00107212	0.00128654
k__Bacteria;p__Firmicutes;c__Clostridia;o__Oscillospirales;f__Ruminococcaceae;g__Negativibacillus	0	0.000643271	0.00192981	0	0
k__Bacteria;p__Firmicutes;c__Clostridia;o__Oscillospirales;f__Ruminococcaceae;g__Paludicola	0.000214424	0.000357373	0	0.000142949	0.000714745
k__Bacteria;p__Firmicutes;c__Clostridia;o__Oscillospirales;f__Ruminococcaceae;g__Ruminococcaceae	0.000857694	0.000857694	0.00114359	0.000929169	0.00107212
k__Bacteria;p__Firmicutes;c__Clostridia;o__Oscillospirales;f__Ruminococcaceae;g__Ruminococcus	0.0036452	0.0033593	0.00471732	0.00414552	0.00564649
k__Bacteria;p__Firmicutes;c__Clostridia;o__Oscillospirales;f__Ruminococcaceae;g__Subdoligranulum	0.00278751	0.00250161	0.00164391	0.00257308	0.00207276
k__Bacteria;p__Firmicutes;c__Clostridia;o__Oscillospirales;f__Ruminococcaceae;g__UCG-001	0	0.000571796	0	0.000500322	0
k__Bacteria;p__Firmicutes;c__Clostridia;o__Oscillospirales;f__Ruminococcaceae;g__[Eubacterium]_siraeum_group	0.00235866	0.0030734	0.00214424	0.00285898	0.00257308
k__Bacteria;p__Firmicutes;c__Clostridia;o__Oscillospirales;f__UCG-010;g__UCG-010	0.00428847	0.00221571	0.00285898	0.00400257	0.00285898
k__Bacteria;p__Firmicutes;c__Clostridia;o__Oscillospirales;f__[Eubacterium]_coprostanoligenes_group;g__[Eubacterium]_coprostanoligenes_group	0.00857694	0.0078622	0.00914874	0.00907726	0.00907726
k__Bacteria;p__Firmicutes;c__Clostridia;o__Peptococcales;f__Peptococcaceae;Other	0.000643271	0.000500322	0.000214424	0.00078622	0.000428847
k__Bacteria;p__Firmicutes;c__Clostridia;o__Peptococcales;f__Peptococcaceae;g__Peptococcus	0.000929169	0.00078622	0.000428847	0.000929169	0.000214424
k__Bacteria;p__Firmicutes;c__Clostridia;o__Peptostreptococcales-Tissierellales;f__Anaerovoracaceae;Other	0.000357373	0	0.00100064	0.000428847	0.000357373
k__Bacteria;p__Firmicutes;c__Clostridia;o__Peptostreptococcales-Tissierellales;f__Anaerovoracaceae;g__Anaerovorax	0.000500322	0	0.000142949	0	0.000357373
k__Bacteria;p__Firmicutes;c__Clostridia;o__Peptostreptococcales-Tissierellales;f__Anaerovoracaceae;g__Family_XIII_AD3011_group	0.0036452	0.00293046	0.00250161	0.00321635	0.00228718
k__Bacteria;p__Firmicutes;c__Clostridia;o__Peptostreptococcales-Tissierellales;f__Anaerovoracaceae;g__Family_XIII_UCG-001	0	0.000500322	0.000571796	0	0.000428847
k__Bacteria;p__Firmicutes;c__Clostridia;o__Peptostreptococcales-Tissierellales;f__Anaerovoracaceae;g__[Eubacterium]_nodatum_group	0.00128654	0.00157244	0.00150096	0.00150096	0
k__Bacteria;p__Firmicutes;c__Clostridia;o__Peptostreptococcales-Tissierellales;f__Peptostreptococcaceae;g__Intestinibacter	0.00128654	0.00150096	0.00114359	0.00164391	0
k__Bacteria;p__Firmicutes;c__Clostridia;o__Peptostreptococcales-Tissierellales;f__Peptostreptococcaceae;g__Peptostreptococcus	0.000428847	0	0.000214424	0	0
k__Bacteria;p__Firmicutes;c__Clostridia;o__Peptostreptococcales-Tissierellales;f__Peptostreptococcaceae;g__Romboutsia	0.00178686	0.00185834	0.00192981	0.00128654	0.00121507
k__Bacteria;p__Firmicutes;c__Clostridia;o__Peptostreptococcales-Tissierellales;f__Peptostreptococcaceae;g__Terrisporobacter	0.00986348	0.00807662	0.01115	0.00936316	0.00993496
k__Bacteria;p__Firmicutes;c__Clostridia;o__Peptostreptococcales-Tissierellales;f__Peptostreptococcales-Tissierellales;Other	0.000357373	0	0.000500322	0	0
k__Bacteria;p__Firmicutes;c__Clostridia;o__Peptostreptococcales-Tissierellales;f__Peptostreptococcales-Tissierellales;g__Gottschalkia	0.000357373	0.000500322	0.000285898	0.000428847	0
k__Bacteria;p__Firmicutes;c__Clostridia;o__Peptostreptococcales-Tissierellales;f__Peptostreptococcales-Tissierellales;g__Peptoniphilus	0.000428847	0	0.000428847	0.000857694	0
k__Bacteria;p__Firmicutes;c__Clostridia;o__Peptostreptococcales-Tissierellales;f__Peptostreptococcales-Tissierellales;g__Tissierella	0.00600386	0.00500322	0.00478879	0.00500322	0.00293046
k__Bacteria;p__Firmicutes;c__Negativicutes;o__Acidaminococcales;f__Acidaminococcaceae;g__Phascolarctobacterium	0.0193696	0.0199414	0.0190122	0.0202273	0.0190837
k__Bacteria;p__Firmicutes;c__Negativicutes;o__Veillonellales-Selenomonadales;f__Selenomonadaceae;g__Anaerovibrio	0.0132943	0.0152955	0.0129369	0.0119362	0.0127939
k__Bacteria;p__Firmicutes;c__Negativicutes;o__Veillonellales-Selenomonadales;f__Selenomonadaceae;g__Mitsuokella	0.000285898	0.000285898	0	0	0
k__Bacteria;p__Firmicutes;c__Negativicutes;o__Veillonellales-Selenomonadales;f__Selenomonadaceae;g__Quinella	0.000571796	0.000500322	0.000643271	0.000714745	0
k__Bacteria;p__Firmicutes;c__Negativicutes;o__Veillonellales-Selenomonadales;f__Veillonellaceae;g__Megasphaera	0.000714745	0.000857694	0.000929169	0.00128654	0.00100064
k__Bacteria;p__Proteobacteria;c__Alphaproteobacteria;o__Rhodospirillales;Other;Other	0.00128654	0.000285898	0.000142949	0.000214424	0
k__Bacteria;p__Proteobacteria;c__Gammaproteobacteria;o__Aeromonadales;f__Succinivibrionaceae;g__Succinivibrio	0.00550354	0.00407405	0.00464584	0.00528911	0.00457437
k__Bacteria;p__Proteobacteria;c__Gammaproteobacteria;o__Burkholderiales;f__Alcaligenaceae;g__Paenalcaligenes	0.000357373	0.000285898	0	0	0.000643271
k__Bacteria;p__Proteobacteria;c__Gammaproteobacteria;o__Burkholderiales;f__Sutterellaceae;g__Sutterella	0.00121507	0.00157244	0	0.00221571	0.000929169
k__Bacteria;p__Proteobacteria;c__Gammaproteobacteria;o__Burkholderiales;f__T34;g__T34	0.00185834	0.00228718	0.00271603	0.00171539	0.00221571
k__Bacteria;p__Proteobacteria;c__Gammaproteobacteria;o__Cardiobacteriales;f__Wohlfahrtiimonadaceae;g__Ignatzschineria	0.0203702	0.0205847	0.0202988	0.0197984	0.0199414
k__Bacteria;p__Proteobacteria;c__Gammaproteobacteria;o__Enterobacterales;f__Enterobacteriaceae;g__Escherichia-Shigella	0.00221571	0.00142949	0.00185834	0.00121507	0.00142949
k__Bacteria;p__Proteobacteria;c__Gammaproteobacteria;o__Oceanospirillales;f__Halomonadaceae;g__Marinospirillum	0.0105068	0.00857694	0.0117218	0.0100779	0.0105782
k__Bacteria;p__Proteobacteria;c__Gammaproteobacteria;o__Pseudomonadales;f__Moraxellaceae;g__Psychrobacter	0.00750482	0.00500322	0.00593239	0.00578944	0.004217
k__Bacteria;p__Proteobacteria;c__Gammaproteobacteria;o__Pseudomonadales;f__Pseudomonadaceae;g__Pseudomonas	0.125724	0.127511	0.136659	0.126867	0.133229
k__Bacteria;p__Spirochaetota;c__Spirochaetia;o__Spirochaetales;f__Spirochaetaceae;g__Sphaerochaeta	0.00107212	0.00171539	0.000929169	0.00171539	0.000500322
k__Bacteria;p__Spirochaetota;c__Spirochaetia;o__Spirochaetales;f__Spirochaetaceae;g__Treponema	0.065971	0.0731184	0.0648989	0.0751912	0.0637553
k__Bacteria;p__Verrucomicrobiota;c__Kiritimatiellae;o__WCHB1-41;f__WCHB1-41;g__WCHB1-41	0.00100064	0.00171539	0.000857694	0.000857694	0.00100064
k__Bacteria;p__Verrucomicrobiota;c__Lentisphaeria;o__Oligosphaerales;f__Oligosphaeraceae;g__horsej-a03	0.000357373	0.000142949	0.000428847	0	0
k__Bacteria;p__Verrucomicrobiota;c__Verrucomicrobiae;o__Verrucomicrobiales;f__Akkermansiaceae;g__Akkermansia	0.000714745	0.000643271	0.000714745	0.00100064	0.00100064
k__Bacteria;p__WPS-2;c__WPS-2;o__WPS-2;f__WPS-2;g__WPS-2	0.000929169	0.000929169	0.00121507	0.00107212	0.000929169
